# Supplementary material for: Predicting the genetic impact of stocking in Brook Charr (Salvelinus fontinalis) by combining RAD sequencing and modeling of explanatory variables
Source: Evol Appl. 2017 Nov 13;11(5):577–92. doi: 10.1111/eva.12566 (PMC5978948; doi:10.1111/eva.12566)
Supplement: Supplementary file 2 [file EVA-11-577-s002.xlsx]

## Sheet: Feuil1
	Step 1: Extract the values for these four stocking intensity variables from your database (here an example from the lake 'MET')
	Variables	Values
	Total number of fish stocked/ha	4660.5
	Number of stocking events	38
	Mean number of fish stocked/stocking event	981
	Number of year since mean year of stocking	11.05
	Step 2: Insert the values for each variable in column E in the corresponding row (don't right anything in the Interaction and Intercept row, it will be calculate for you)
	Variables	Best-fitted model estimates centered and standardized	Best-fitted model estimates NOT centered and standardized*	Variable values	Estimates*Variables values			* The calculations are made from the best-fitted model estimates NOT centered and standardized to facilitate the interpretation of your results. For further explanations please address it to the corr. author.
	Total number of fish stocked/ha	-0.0187	-0.0002211	4660.5	-1.03044
	Number of stocking events	-0.0647	-0.03286	38	-1.24868
	Mean number of fish stocked/stocking event	0.3009	2.166e-06	981	0.00212485
	Number of year since mean year of stocking	-0.4396	-0.03522	11.05	-0.389181
	Interaction	0.2163	1.805e-05	177099	3.19664
	Intercept	-2.70188	-1.299
	Step 3: Discover the mean domestic genetic membership for your lake predicted by our best-fitted model
	Mean domestic genetic membership =	0.316796
	Step 4: Predict what will be the mean domestic genetic membership of your lake in the next years by varying only the variable of time
	To do so, this excel spreadsheet will automatically had years to the initial value of the variable 'Number of years since mean year of stocking' in the following table. In this case, the initial value for lake 'MET' was 11,05. Thus, for example, to know what will be the value of mean domestic genetic membership in 10 years, the model will be feed a value of 'Number of years since mean year of sto…
	Number of years after stocking cessation	Initial value of the 'Number of year since mean year of stocking' + the number of years after stocking cessation	Mean domestic genetic membership
	10	21.05	0.245875
	20	31.05	0.186497
	30	41.05	0.138819
	40	51.05	0.101804
	50	61.05	0.0738134
	60	71.05	0.0530639
	70	81.05	0.0379084
	80	91.05	0.0269583
	90	101.05	0.0191084
	100	111.05	0.0135125
